# Supplementary material for: Emergence of social cluster by collective pairwise encounters in Drosophila
Source: eLife. 2020 Jan 21;9:e51921. doi: 10.7554/eLife.51921 (PMC6989122; doi:10.7554/eLife.51921)
Supplement: Figure 1—figure supplement 7—source data 1. [file elife-51921-fig1-figsupp7-data1.zip]

Archive with 2 entries (2 files):
- Figure 1-figure supplement 7E_Source Data.mat
- Figure 1-figure supplement 7E_Source Data.xlsx
