# Supplementary material for: Emergence of social cluster by collective pairwise encounters in Drosophila
Source: eLife. 2020 Jan 21;9:e51921. doi: 10.7554/eLife.51921 (PMC6989122; doi:10.7554/eLife.51921)
Supplement: Figure 3—source data 1. [file elife-51921-fig3-data1.zip]

Archive with 8 entries (8 files):
- Figure 3A-Source Data.xlsx
- Figure 3B-Source Data.xlsx
- Figure 3C-Source Data.xlsx
- Figure 3E-Source Data.xlsx
- Figure 3F-Source Data.xlsx
- Figure 3G-Source Data.xlsx
- Figure 3I-Source Data.xlsx
- Figure 3J-Source Data.xlsx
