# Supplementary material for: Emergence of social cluster by collective pairwise encounters in Drosophila
Source: eLife. 2020 Jan 21;9:e51921. doi: 10.7554/eLife.51921 (PMC6989122; doi:10.7554/eLife.51921)
Supplement: Figure 3—source data 1. [file elife-51921-fig3-data1.zip › Figure 3B-Source Data.xlsx]

## Sheet: Sheet1
Encounter frequency
CS Female	CS Male
251	451
265	442
255	576
230	589
184	487
