# Supplementary material for: Emergence of social cluster by collective pairwise encounters in Drosophila
Source: eLife. 2020 Jan 21;9:e51921. doi: 10.7554/eLife.51921 (PMC6989122; doi:10.7554/eLife.51921)
Supplement: Figure 3—source data 1. [file elife-51921-fig3-data1.zip › Figure 3I-Source Data.xlsx]

## Sheet: Sheet1
CS Female
Behavioral Response of "Interactor (A)" and "Interactee (B)"
Stage 1	A_Move	A_Stay	B_Move	B_Stay
	82	18	56	44
	69	31	49	51
	87	13	48	52
	74	26	47	53
	57	43	39	61
Stage 2	A_Move	A_Stay	B_Move	B_Stay
	77	23	51	49
	53	47	49	51
	69	31	48	52
	52	48	34	66
	49	51	44	56
Stage 3	A_Move	A_Stay	B_Move	B_Stay
	74	26	45	55
	41	59	34	66
	67	33	34	66
	32	68	30	70
	63	37	43	57
