# Supplementary material for: Emergence of social cluster by collective pairwise encounters in Drosophila
Source: eLife. 2020 Jan 21;9:e51921. doi: 10.7554/eLife.51921 (PMC6989122; doi:10.7554/eLife.51921)
Supplement: Figure 4—source data 1. [file elife-51921-fig4-data1.zip]

Archive with 5 entries (5 files):
- Figure 4B-Source Data.xlsx
- Figure 4D-Source Data.xlsx
- Figure 4F-Source Data.xlsx
- Figure 4G-Source Data.xlsx
- Figure 4H-Source Data.xlsx
