# Supplementary material for: Emergence of social cluster by collective pairwise encounters in Drosophila
Source: eLife. 2020 Jan 21;9:e51921. doi: 10.7554/eLife.51921 (PMC6989122; doi:10.7554/eLife.51921)
Supplement: Figure 4—figure supplement 1—source data 1. [file elife-51921-fig4-figsupp1-data1.zip]

Archive with 7 entries (7 files):
- Figure 4-figure supplement 1A-Source Data.xlsx
- Figure 4-figure supplement 1B-Source Data.xlsx
- Figure 4-figure supplement 1C-Source Data.xlsx
- Figure 4-figure supplement 1D-Source Data.xlsx
- Figure 4-figure supplement 1E-Source Data.xlsx
- Figure 4-figure supplement 1F-Source Data.xlsx
- Figure 4-figure supplement 1G-Source Data.xlsx
