# Supplementary material for: Emergence of social cluster by collective pairwise encounters in Drosophila
Source: eLife. 2020 Jan 21;9:e51921. doi: 10.7554/eLife.51921 (PMC6989122; doi:10.7554/eLife.51921)
Supplement: Figure 4—figure supplement 1—source data 1. [file elife-51921-fig4-figsupp1-data1.zip › Figure 4-figure supplement 1E-Source Data.xlsx]

## Sheet: Sheet1
CS Female
Total behavioral response of the "moving (A)" flies after encounter at the border of cluster
	Total Move out	Total Move in
Stage 1	0	100
	0	100
	11	89
	0	100
Stage 2	0	100
	15	85
	8	92
	0	100
Stage 3	0	100
	0	100
	5	95
	0	100
