# Supplementary material for: Emergence of social cluster by collective pairwise encounters in Drosophila
Source: eLife. 2020 Jan 21;9:e51921. doi: 10.7554/eLife.51921 (PMC6989122; doi:10.7554/eLife.51921)
Supplement: Figure 5—source data 1. [file elife-51921-fig5-data1.zip]

Archive with 8 entries (8 files):
- Figure 5A-Source Data.xlsx
- Figure 5B-Source Data.xlsx
- Figure 5C-Source Data.xlsx
- Figure 5D-Source Data.xlsx
- Figure 5H-Source Data.xlsx
- Figure 5I-Source Data.xlsx
- Figure 5J-Source Data.xlsx
- Figure 5K-Source Data.xlsx
