# Supplementary material for: Emergence of social cluster by collective pairwise encounters in Drosophila
Source: eLife. 2020 Jan 21;9:e51921. doi: 10.7554/eLife.51921 (PMC6989122; doi:10.7554/eLife.51921)
Supplement: Figure 6—source data 1. [file elife-51921-fig6-data1.zip]

Archive with 7 entries (7 files):
- Figure 6A-Source Data.xlsx
- Figure 6B-Source Data.xlsx
- Figure 6C-Source Data.xlsx
- Figure 6E-Source Data.xlsx
- Figure 6F-Source Data.xlsx
- Figure 6G-Source Data.xlsx
- Figure 6H-Source Data.xlsx
