# Supplementary material for: Emergence of social cluster by collective pairwise encounters in Drosophila
Source: eLife. 2020 Jan 21;9:e51921. doi: 10.7554/eLife.51921 (PMC6989122; doi:10.7554/eLife.51921)
Supplement: Figure 6—source data 1. [file elife-51921-fig6-data1.zip › Figure 6F-Source Data.xlsx]

## Sheet: Sheet1
	Before encounter						After encounter
CS	5.43667	5.264	6.05033	5.115			4.694	3.59094	3.79125	2.72229
norpA33	18.0554	31.3886					9.93731	17.1559
ORCO-/-	12.2877	12.1856					5.77133	8.12278
iav1	11.494	15.9941					7.58267	10.9083
nan36a	14.9937	11.8072					10.6637	8.20187
PiezoKO	10.4852	8.71517					5.52069	6.97429
