# Supplementary material for: Emergence of social cluster by collective pairwise encounters in Drosophila
Source: eLife. 2020 Jan 21;9:e51921. doi: 10.7554/eLife.51921 (PMC6989122; doi:10.7554/eLife.51921)
Supplement: Figure 6—source data 1. [file elife-51921-fig6-data1.zip › Figure 6H-Source Data.xlsx]

## Sheet: Sheet1
	Before encounter						After encounter
CS	0.24	0.360952	0.663125	0.201111			2.69833	4.37097	4.85872	3.47957
norpA33	14.0588	12.4					9.40115	19.2764
ORCO-/-	3.236	1.00222					7.60333	12.0572
iav1	3.22212	9.72655					9.49452	11.0055
nan36a	7.627	4.10906					13.0917	6.62
PiezoKO	1.37448	1.66448					8.01517	9.6225
