# Supplementary material for: Emergence of social cluster by collective pairwise encounters in Drosophila
Source: eLife. 2020 Jan 21;9:e51921. doi: 10.7554/eLife.51921 (PMC6989122; doi:10.7554/eLife.51921)
Supplement: Figure 7—source data 1. [file elife-51921-fig7-data1.zip]

Archive with 4 entries (4 files):
- Figure 7D-Source Data.xlsx
- Figure 7E-Source Data.xlsx
- Figure 7F-Source Data.xlsx
- Figure 7G-Source Data.xlsx
